# Supplementary material for: The Vesicular Intersection Layer: A Framework for Cross-Kingdom Extracellular Vesicle Signaling That May Connect Gut Dysbiosis to Skeletal Muscle Wasting in Colorectal Cancer Cachexia
Source: Cancers (Basel). 2026 Feb 5;18(3):522. doi: 10.3390/cancers18030522 (PMC12896952; doi:10.3390/cancers18030522)
Supplement: Supplementary file 1 [file cancers-18-00522-s001.zip]

Archive with 1 entries (1 files):
- cancers-4120804-supplementary.pdf
